# Supplementary material for: Disappearing cities on US coasts
Source: Nature. 2024 Mar 6;627(8002):108–15. doi: 10.1038/s41586-024-07038-3 (PMC10917664; doi:10.1038/s41586-024-07038-3)
Supplement: Supplementary file 3 — Supplementary Tables 1–25. [file 41586_2024_7038_MOESM3_ESM.xlsx]

## Sheet: Table Discription
Descriptions for supplementary tables
Table S1	Total population, properties, and home value for U.S. cities. This contains the population, properties, and, home value for the 32 cities analyzed in this study. The population and properties are estimated by calculating the sum of the population and properties for the census blocks in each city. The home value for each city is estimated using the zip-code level Zillow Home Value Index (ZHVI).
Table S2	Modeled exposed area, population, properties, and home value for cities on the US Atlantic Coast by 2050. a, b, and c represent the lower bound, median value, and upper bound of exposure estimated using Equation 3, respectively.
Table S3	Modeled exposed area, population, properties, and home value for cities on the U.S. Gulf Coast by 2050. a, b, and c represent the lower bound, median value, and upper bound of exposure estimated using Equation 3, respectively.
Table S4	Modeled exposed area, population, properties, and home value for cities on the US Pacific Coast by 2050. a, b, and c represent the lower bound, median value, and upper bound of exposure estimated using Equation 3, respectively.
Table S5	Contribution of vertical land motion (VLM) and relative sea level rise (SLR) for U.S. Atlantic coast. Estimated exposure for cities considering VLM only and VLM and SLR. This considers all projected elevation below sea level (i.e. 0 m), hydrologic connection to the coast is not considered here. a, b, and c represent lower bound, median value, and upper bound of exposure estimated considering VLM …
Table S6	Contribution of vertical land motion (VLM) and relative sea level rise (SLR) for U.S. Gulf coast. Estimated exposure for cities considering VLM only and VLM and SLR. This considers all projected elevation below sea level (i.e. 0 m), hydrologic connection to the coast is not considered here. a, b, and c represent the lower bound, median value, and upper bound of exposure estimated considering VLM …
Table S7	Contribution of vertical land motion (VLM) and relative sea level rise (SLR) for U.S. Pacific coast. Estimated exposure for cities considering VLM only and VLM and SLR. This considers all projected elevation below sea level (i.e. 0 m), hydrologic connection to the coast is not considered here. a, b, and c represent the lower bound, median value, and upper bound of exposure estimated considering V…
Table S8	Comparison of InSAR and IPCC-derived exposure for U.S. Atlantic coast. InSAR (Interferometric Synthetic Aperture Radar) derived exposure is estimated using InSAR vertical land motion (VLM) and IPCC SLR (Intergovernmental Panel on Climate Change)30 as detailed in the methods section, while the IPCC-derived exposure is estimated using IPCC relative SLR projections30. a, b, and c represent the lower…
Table S9	Comparison of InSAR and IPCC-derived exposure for U.S. Gulf coast. InSAR (Interferometric Synthetic Aperture Radar) derived exposure is estimated using InSAR vertical land motion (VLM) and IPCC SLR (Intergovernmental Panel on Climate Change)30 as detailed in the methods section, while the IPCC-derived exposure is estimated using IPCC relative SLR projections30. a, b, and c represent the lower bou…
Table S10	Comparison of InSAR and IPCC-derived exposure for U.S. Pacific coast. Interferometric Synthetic Aperture Radar (InSAR) derived exposure is estimated using InSAR vertical land motion (VLM) and Intergovernmental Panel on Climate Change (IPCC) SLR 30 as detailed in the methods section, while the IPCC-derived exposure is estimated using IPCC relative SLR projections30. a, b, and c represent the lower…
Table S11	Comparison of InSAR and IPCC vertical land motion (VLM) rates (mm per year) for 32 cities across the U.S. coast. Interferometric Synthetic Aperture Radar (InSAR) VLM rates are median rates and standard deviation for cities derived from this study, while the Intergovernmental Panel on Climate Change (IPCC) VLM rates are 17th, 50th, and 83rd percentile of VLM rates from Garner et al.30.
Table S12	Comparison of InSAR and IPCC vertical land motion (VLM) rates (mm per year) at tide gauge stations across the U.S. coast. Interferometric Synthetic Aperture Radar (InSAR) VLM rates are the average VLM rates of InSAR pixels within a 200 m radius of the tide gauges and the standard deviation associated with each InSAR pixel. Intergovernmental Panel on Climate Change (IPCC) VLM rates are 17th, 50th,…
Table S13	Total population versus exposed population by 2050 for different racial demographics on the U.S. Atlantic Coast. The distribution of the total and exposed population are expressed as both the population count and as a percentage of the population. Underrepresented/Minority groups include individuals identifying as Black or African American, American Indian or Alaska Native, Asian, Native Hawaiian…
Table S14	Total population versus exposed population by 2050 for different racial demographics on the U.S. Gulf Coast. The distribution of the total and exposed population are expressed as both the population count and as a percentage of the population. Underrepresented/Minority groups include individuals identifying as Black or African American, American Indian or Alaska Native, Asian, Native Hawaiian or …
Table S15	Total population versus exposed population by 2050 for different racial demographics on the U.S. Pacific Coast. The distribution of the total and exposed population are expressed as both the population count and as a percentage of the population. Underrepresented/Minority groups include individuals identifying as Black or African American, American Indian or Alaska Native, Asian, Native Hawaiian …
Table S16	Distribution of the total properties value versus the value of exposed properties by 2050 for cities on the U.S. Atlantic coast. A statistical t-test is used to test for differences between the total property value in each city and the exposed property value. The null hypothesis for the K-S test is that there is no statistical difference between the value of the total properties in the city and t…
Table S17	Distribution of the total properties value versus the value of exposed properties by 2050 for cities on the U.S. Gulf coast. A statistical t-test is used to test for differences between the total property value in each city and the exposed property value. The null hypothesis for the K-S test is that there is no statistical difference between the value of the total properties in the city and the v…
Table S18	Distribution of the total properties value versus the value of exposed properties by 2050 for cities on the U.S. Pacific coast. A statistical t-test is used to test for differences between the total property value in each city and the exposed property value. The null hypothesis for the K-S test is that there is no statistical difference between the value of the total properties in the city and th…
Table S19	Distribution of levees for the thirty-two cities across the US Coast. The levee data are obtained from the US Army Corps of Engineers (USACE) (https://levees.sec.usace.army.mil/#/).
Table S20	Influence of flood control structures on exposure by 2050 for the U.S. Atlantic Coast. This is the defended scenario for the U.S. Atlantic coast. Note that only New York, Virginia Beach, and Miami contain at least 1 floodwall/levee on the U.S. Atlantic coast. The percentage (%) change quantifies the change from the defended scenario to the undefended scenario presented as either a percent decreas…
Table S21	Influence of flood control structures on exposure by 2050 for the U.S. Gulf Coast. This is the defended scenario for the U.S. Gulf coast. Note that only New Orleans, Slidell, Port Arthur, Galveston, Texas City, Freeport, and Corpus Christi contain at least 1 floodwall/levee on the U.S. Gulf coast. The percentage (%) change quantifies the change from the defended scenario to the undefended scenari…
Table S22	Influence of flood control structures on exposure by 2050 for the U.S. Pacific Coast. This is the defended scenario for the U.S. Pacific coast. The percentage (%) change quantifies the change from the defended scenario to the undefended scenario presented as either a percent decrease (negative numbers) or no change (zero). a, b, and c represent the lower bound, median value, and upper bound of ex…
Table S23	Synthetic Aperture Radar datasets.
Table S24	Coastal elevation, sea level projections, and high-tide estimates data summary for the US coastal cities. MHW indicates mean high water in meters (NAVD88).
Table S25	Property Value (US$) of different Zip Codes for cities on the U.S. coasts. The property value is obtained from the zip-code level Zillow Home Value Index (ZHVI) (https://www.zillow.com/research/data/).

## Sheet: Table_S1
	ATLANTIC COAST						GULF COAST						PACIFIC COAST
	S/N	Cities	Total Population	Total Properties	Home Value (US$)		S/N	Cities	Total Population	Total Properties	Home Value (US$)		S/N	Cities	Total Population	Total Properties	Home Value (US$)
	1	Boston, MA	912536	399323	290 billion		1	Naples, FL	42590	32563	20 billion		1	Richmond, CA	285676	114967	102 billion
	2	New York City, NY	8188988	3376703	2.4 trillion		2	Mobile, AL	299399	132485	18 billion		2	Oakland, CA	679304	292991	299 billion
	3	Jersey City, NJ	251454	110374	58 billion		3	Biloxi, MS	150803	70197	11 billion		3	San Francisco, CA	883012	402471	559 billion
	4	Atlantic City, NJ	106997	114450	70 billion		4	New Orleans, LA	837945	403168	105 billion		4	South San Francisco, CA	112854	42041	58 billion
	5	Virginia Beach, VA	1000193	398609	126 billion		5	Slidell, LA	66051	27280	5.9 billion		5	Foster City, CA	75144	31090	49 billion
	6	Wilmington, NC	174342	85154	27 billion		6	Lake Charles, LA	131373	57421	9.9 billion		6	Santa Cruz, CA	62311	24448	29 billion
	7	Myrtle, SC	103473	95464	24 billion		7	Port Arthur, TX	115710	46583	6.0 billion		7	Long Beach, CA	856565	307951	218 billion
	8	Charleston, SC	412066	189689	82 billion		8	Galveston, TX	48726	33542	10 billion		8	Huntington, CA	216706	88030	93 billion
	9	Savannah, GA	290935	129031	32 billion		9	Texas City, TX	82107	34736	7.1 billion		9	Newport, CA	211387	92424	150 billion
	10	Jacksonville, FL	935699	420591	113 billion		10	Freeport, TX	21944	9874	2.1 billion		10	San Diego, CA	2384290	900425	776 billion
	11	Miami, FL	4678666	2045383	736 billion		11	Corpus Christi, TX	322565	135040	25 billion		Total		5767249	2296838	2.3 trillion
	Total		17055349	7364771	4.0 trillion		Total		2119213	982889	221 billion

## Sheet: Table_S2
	S/N	Cities	Current (2020) Exposed Area (km2)		2050 Additional Exposed Area (km2)	Current Exposed Population	2050 Additional Exposed Population	Current Exposed Properties	2050 Additional Exposed Properties	2020 Home Value Exposure (US$)	2050 Home Value Exposure (US$)
	1	Boston, MA	a.	4	1.1	495	656	222	309	130 million	180 million
			b.	5.5	1.8	1151	1611	531	1023	310 million	930 million
			c.	7.2	5.4	2762	23965	1554	11468	1.2 billion	10 billion
	2	New York City, NY	a.	14.3	7.9	1427	3214	605	1293	409 million	764 million
			b.	14.7	9.6	1478	4078	627	1658	421 million	1.0 billion
			c.	15.1	10.9	1478	5580	627	2298	421 million	1.4 billion
	3	Jersey City, NJ	a.	1.8	0.4	4192	129	1997	48	1.2 billion	20 million
			b.	1.9	0.6	4192	226	1997	96	1.2 billion	56 million
			c.	1.9	0.8	4192	226	1997	96	1.2 billion	56 million
	4	Atlantic City, NJ	a.	34.0505	29.8641	660	2721	852	3803	440 million	2.8 billion
			b.	69.4426	63.7	1317	9760	1505	10169	1 billion	5.9 billion
			c.	117.849	90.0143	2640	37053	3733	33303	2.9 billion	20 billion
	5	Virginia Beach, VA	a.	20.7551	70.5258	1425	7630	793	3438	240 million	1.3 billion
			b.	75.6752	106.852	3751	16706	1857	6727	700 million	2.3 billion
			c.	151.081	123.301	10169	31566	4711	13220	1.7 billion	4.2 billion
	6	Wilmington, NC	a.	23.6325	8.47094	1284	2010	821	862	340 million	290 million
			b.	25.5961	9.07465	1850	2249	1223	876	570 million	380 million
			c.	27.7414	9.28387	1989	3175	1275	1523	580 million	770 million
	7	Myrtle, SC	a.	31.8459	9.7	944	112	1120	98	370 million	30 million
			b.	37.3094	11.9	988	577	1170	452	390 million	140 million
			c.	41.4726	15.1	988	744	1170	885	390 million	260 million
	8	Charleston, SC	a.	170.019	76.5821	8780	8396	3372	4193	2.2 billion	2.1 billion
			b.	182.776	87.7499	10172	11283	4112	5884	2.4 billion	3.5 billion
			c.	196.051	97.9641	11196	15944	4541	8453	2.6 billion	5.4 billion
	9	Savannah, GA	a.	319.814	124.217	8871	3816	4055	1860	1.2 billion	390 million
			b.	347.658	127.95	9874	3963	4487	1902	1.3 billion	420 million
			c.	372.827	129.498	10084	5693	4575	2681	1.3 billion	610 million
	10	Jacksonville, FL	a.	123.398	104.086	17077	7832	6650	3523	2.2 billion	1.1 billion
			b.	156.002	108.789	20992	9057	8410	4443	2.8 billion	1.2 billion
			c.	187.267	109.099	23035	16723	9323	8292	3 billion	2.1 billion
	11	Miami, FL	a.	141.978	339.609	26131	22760	16105	13559	6.8 billion	5.5 billion
			b.	203.602	343.529	34997	40766	21194	27350	8.9 billion	10 billion
			c.	263	359.721	39367	122257	23664	81314	9.9 billion	30 billion
	Total		a.	885.593	772.456	71286	59276	36592	32986	15 biilion	14 billion
			b.	1120.16	871.544	90762	100276	47113	60580	19 billion	25 billion
			c.	1381.49	951.081	107900	262926	57170	163533	25 billion	64 billion

## Sheet: Table_S3
	S/N	Cities	Current (2020) Exposed Area (km2)		2050 Additional Exposed Area (km2)	Current Exposed Population	2050 Additional Exposed Population	Current Exposed Properties	2050 Additional Exposed Properties	2020 Home Value Exposure (US$)	2050 Home Value Exposure (US$)
	1	Naples, FL	a.	2.4	3	0	545	0	415	0	130 million
			b.	3	4.4	6	900	2	682	0.5 million	200 million
			c.	6.3	4.8	486	1812	383	1456	100 million	750 million
	2	Mobile, AL	a.	5.43811	41.6732	0	1179	0	554	0	77 million
			b.	6.42092	51.1527	0	1616	0	774	0	100 million
			c.	8.17719	55.6293	180	2174	84	1023	7 million	130 million
	3	Biloxi, MS	a.	3.4	18.2	0	1878	0	912	0	170 million
			b.	3.7	20.5	0	2327	0	1114	0	210 million
			c.	4.2	22	0	2737	0	1327	0	250 million
	4	New Orleans, LA	a.	317.927	307.165	386201	97585	176633	50701	48 billion	13 billion
			b.	407.609	320.415	440492	123741	205354	60041	55 billion	13 billion
			c.	426.324	394.863	448792	169219	209788	80829	56 billion	18 billion
	5	Slidell, LA	a.	5.9	2.8	1493	170	823	74	200 milion	15 million
			b.	6.3	3.5	1507	187	830	80	210 milion	16 million
			c.	6.8	3.7	1507	359	830	174	210 milion	34 million
	6	Lake Charles, LA	a.	6.1	12.2	3	581	1	242	0.2 million	40 million
			b.	6.8	22.8	3	651	1	292	0.2 million	45 million
			c.	8	33.6	3	818	1	378	0.2 million	60 million
	7	Port Arthur, TX	a.	27.2013	74.7186	271	5097	117	2751	10 million	240 million
			b.	34.2475	134.583	291	23520	127	11302	10 million	960 million
			c.	46.0264	168.565	685	38375	468	16932	41 million	1.5 billion
	8	Galveston, TX	a.	6.50326	17.6857	71	1499	35	1245	8 milion	500 million
			b.	6.85462	23.1178	71	2653	35	2443	8 milion	1 billion
			c.	7.39876	30.364	71	4040	35	3791	8 milion	1.5 billion
	9	Texas City, TX	a.	3.8	5.2	5	47	6	21	1 million	3 million
			b.	4	8	5	591	6	214	1 million	37 million
			c.	4.2	12	5	1139	6	466	1 million	87 million
	10	Freeport, TX	a.	8.10015	19.4188	91	201	131	238	26 million	47 million
			b.	8.73498	29.0737	92	509	134	380	27 million	75 million
			c.	9.48606	41.809	92	990	134	747	27 million	150 million
	11	Corpus Christi, TX	a.	19.7047	34.6386	129	1865	77	1270	11 million	270 million
			b.	23.19	52.1594	1412	3081	102	1287	17 million	280 million
			c.	31.7882	60.2404	1414	3504	103	2382	17 million	480 million
	Total		a.	406.475	536.7	388264	110647	177823	58423	48 billion	14 billion
			b.	510.857	669.702	443879	159776	206591	78609	55 billion	16 billion
			c.	558.701	827.57	453235	225167	211832	109505	56 billion	21 billion

## Sheet: Table_S4
	S/N	Cities	Current (2020) Exposed Area (km2)		2050 Additional Exposed Area (km2)	Current Exposed Population	2050 Additional Exposed Population	Current Exposed Properties	2050 Additional Exposed Properties	2020 Home Value Exposure (US$)	2050 Home Value Exposure (US$)
	1	Richmond, CA	a.	9.6	1.4	167	38	81	21	46 million	11 million
			b.	10.1	3.8	167	38	81	21	46 million	11 million
			c.	11.2	3.8	205	78	102	49	57 million	25 million
	2	Oakland, CA	a.	13.6	3	842	1187	235	461	200 million	520 million
			b.	14	6.3	1169	1193	401	501	360 million	540 million
			c.	19.7	6.7	1880	1920	684	951	680 million	1.1 billion
	3	San Francisco, CA	a.	2.3	0.2	0	40	0	18	0	24 million
			b.	2.3	0.2	0	40	0	18	0	24 million
			c.	2.4	0.3	0	43	0	21	0	27 million
	4	South San Francisco, CA	a.	4	2.7	40	0	39	0	46 million	0
			b.	4.1	3.9	40	0	39	0	46 million	0
			c.	4.2	6.3	40	0	39	0	46 million	0
	5	Foster City, CA	a.	17.203	5.8454	47050	3064	19014	1463	29 billion	2.3 billion
			b.	20.3151	6.0762	48755	4475	19636	1975	30 billion	3.1 billion
			c.	22.4762	7.38505	49856	7174	20173	2912	31 bilion	4.5 billion
	6	Santa Cruz, CA	a.	0.2	0	0	0	7	0	8 million	0
			b.	0.2	0.1	24	0	17	0	20 million	0
			c.	0.2	0.1	24	0	17	0	20 million	0
	7	Long Beach, CA	a.	6.98592	0.6602	158	0	117	0	100 million	0
			b.	7.85447	0.727925	158	204	117	134	100 million	160 million
			c.	8.18675	1.9641	175	2057	135	1196	200 million	1.3 billion
	8	Huntington, CA	a.	11.9595	0.693925	16125	1585	6432	716	7 billion	740 million
			b.	13.0315	2.13725	17922	4050	7229	1630	7 billion	1.7 billion
			c.	14.1172	4.7571	19539	10843	7939	4318	8 billion	4.4 billion
	9	Newport, CA	a.	2.7	1	444	555	329	354	900 million	930 million
			b.	3.4	1.1	533	2135	376	1398	1 billion	3.7 billion
			c.	3.8	1.4	947	6354	657	4026	2 billion	9.3 billion
	10	San Diego, CA	a.	12.8	4.3	919	9	869	5	600 million	7 million
			b.	14.3	4.7	919	45	869	30	600 million	40 million
			c.	15.6	7.5	926	2329	871	1637	600 million	2 billion
	Total		a.	81.3483	19.7995	65745	6478	27123	3038	37 billion	4.5 billion
			b.	89.601	29.0414	69687	12180	28765	5707	40 billion	9.3 billion
			c.	101.88	40.2063	73592	30798	30617	15110	42 billion	22 billion

## Sheet: Table_S5
			VLM ONLY			VLM & SLR
	S/N	Cities	Current (2020) Exposed Area (km2)		2050 Additional Exposed Area (km2)	Current Exposed Area (km2)	2050 Additional Exposed Area (km2)
	1	Boston, MA	a.	2.05742	0.074871	2.71497	0.379359
			b.	2.72928	0.086193	2.84361	0.924849
			c.	4.01938	0.114534	2.98999	1.08213
	2	New York City, NY	a.	9.05674	0.807201	9.36158	2.29682
			b.	9.5477	0.940734	10.1436	2.80512
			c.	10.1435	0.946008	11.0934	3.76852
	3	Jersey City, NJ	a.	1.06862	0.048582	1.71529	0.127665
			b.	1.70421	0.071901	1.74035	0.220104
			c.	1.7969	0.169254	1.76768	0.273996
	4	Atlantic City, NJ	a.	21.9876	3.92987	29.583	10.8135
			b.	28.8025	6.41789	31.6845	24.83
			c.	37.0015	12.6047	34.0056	64.6077
	5	Virginia Beach, VA	a.	23.0087	4.85305	13.9315	12.2463
			b.	24.5654	9.21677	27.6773	68.5866
			c.	26.4928	20.8156	115.504	91.7803
	6	Wilmington, NC	a.	9.92244	1.18436	10.6141	5.04453
			b.	11.7773	3.07513	13.424	7.20809
			c.	14.0495	4.14752	16.6944	9.07662
	7	Myrtle, SC	a.	6.86891	0.3897	7.42211	3.75947
			b.	7.80704	2.55666	9.09704	7.60756
			c.	9.00239	5.00978	11.4913	17.5852
	8	Charleston, SC	a.	124.487	9.11126	126.545	25.783
			b.	128.036	16.1788	132.116	62.6564
			c.	131.848	31.4756	138.87	107.599
	9	Savannah, GA	a.	38.6001	5.2147	40.653	17.3974
			b.	42.7271	9.29228	47.0005	37.047
			c.	47.4054	17.9573	54.4419	93.1274
	10	Jacksonville, FL	a.	34.2118	0.000575	38.2834	8.29935
			b.	83.7955	0.547475	47.8673	20.2814
			c.	127.751	3.86112	59.3564	60.3612
	11	Miami, FL	a.	242.028	3.78935	262.74	118.552
			b.	304.38	3.78972	360.709	204.727
			c.	398.112	3.93657	499.984	217.909
	Total		a.	513.297	29.4035	543.563	204.699
			b.	645.871	52.1735	684.303	436.894
			c.	807.622	101.038	946.198	667.171

## Sheet: Table_S6
			VLM ONLY			VLM & SLR
	S/N	Cities	Current (2020) Exposed Area (km2)		2050 Additional Exposed Area (km2)	Current Exposed Area (km2)	2050 Additional Exposed Area (km2)
	1	Naples, FL	a.	2.35694	0.116343	2.40132	0.643536
			b.	2.68763	0.426753	2.96856	3.42079
			c.	3.75621	1.79152	5.08364	3.58322
	2	Mobile, AL	a.	4.43844	0.608499	4.52378	1.63052
			b.	4.90828	0.637848	5.1624	4.42771
			c.	5.25616	1.02783	5.785	23.5216
	3	Biloxi, MS	a.	1.92959	1.40912	1.99524	4.6872
			b.	2.07022	2.63644	2.24588	10.9196
			c.	2.23467	4.82598	2.60945	17.6052
	4	New Orleans, LA	a.	429.163	35.4195	436.5	116.213
			b.	458.816	39.7493	476.893	233.453
			c.	477.26	72.7486	519.241	269.491
	5	Slidell, LA	a.	7.79189	1.20669	8.02252	3.23376
			b.	8.23365	1.48715	8.74625	4.14602
			c.	8.72318	1.72773	9.73448	4.82895
	6	Lake Charles, LA	a.	1.61645	2.54854	1.65494	8.03842
			b.	6.17161	3.38397	7.3404	8.54439
			c.	7.17776	4.27785	9.09266	18.5678
	7	Port Arthur, TX	a.	31.8134	19.4672	33.4093	42.0813
			b.	38.5357	28.4648	42.3944	81.7712
			c.	46.1922	47.2567	56.427	128.174
	8	Galveston, TX	a.	4.60503	1.65399	4.72199	3.0345
			b.	4.86533	2.00126	5.29657	8.0045
			c.	5.24548	2.94382	5.87372	14.6978
	9	Texas City, TX	a.	4.4557	1.03669	4.54156	1.84229
			b.	4.7245	1.31	5.0152	2.65411
			c.	4.98554	1.47506	5.47006	6.57724
	10	Freeport, TX	a.	7.74374	5.37351	8.40929	10.2049
			b.	9.05587	7.64509	10.6275	18.1759
			c.	10.4013	10.0275	12.555	29.453
	11	Corpus Christi, TX	a.	17.6308	0.578151	17.6322	4.53937
			b.	17.6668	3.51976	18.1736	22.2817
			c.	18.427	12.2199	20.5011	44.5135
	Total		a.	513.545	69.4183	523.812	196.149
			b.	557.735	91.2624	584.863	397.799
			c.	589.659	160.323	652.373	561.014

## Sheet: Table_S7
			VLM ONLY			VLM & SLR
	S/N	Cities	Current (2020) Exposed Area (km2)		2050 Additional Exposed Area (km2)	Current Exposed Area (km2)	2050 Additional Exposed Area (km2)
	1	Richmond, CA	a.	1.04535	7.5e-05	1.46778	0.290475
			b.	1.10308	0.009375	2.54743	1.4875
			c.	1.14765	0.124175	3.8906	3.20432
	2	Oakland, CA	a.	4.84738	0.116825	6.7803	1.48537
			b.	5.10425	0.24725	8.38428	2.5204
			c.	5.43963	0.476	10.1001	3.34048
	3	San Francisco, CA	a.	1.50805	0.01345	4.3673	0.238075
			b.	1.53915	0.0299	4.56288	0.3181
			c.	1.5706	0.053975	4.75858	0.4296
	4	South San Francisco, CA	a.	0.37975	0.0104	0.872325	0.63365
			b.	0.39215	0.026775	1.15128	1.01415
			c.	0.407	0.071975	1.63948	1.18435
	5	Foster City, CA	a.	0.86035	0.019975	0.445075	0.2976
			b.	0.8806	0.042	0.5339	1.03795
			c.	0.903375	0.117525	0.87595	1.42585
	6	Santa Cruz, CA	a.	0.2889	0	0.08305	0.0003
			b.	0.292375	0.003325	0.090225	0.01165
			c.	0.29585	0.01265	0.09675	0.028625
	7	Long Beach, CA	a.	6.509	0	1.83007	0.001275
			b.	43.4628	0	1.97015	0.035475
			c.	171.017	0.00745	2.38585	0.383875
	8	Huntington, CA	a.	3.07028	0	1.73398	0
			b.	3.41737	0	2.2259	0.01275
			c.	3.82613	0.000775	2.84947	1.0507
	9	Newport, CA	a.	1.42748	0	0.472125	0.004125
			b.	1.45017	0	0.531675	0.051375
			c.	1.48477	0.0046	0.6381	0.225175
	10	San Diego, CA	a.	4.754	0.02	2.5946	0.79955
			b.	4.84778	0.109425	3.27055	1.59308
			c.	4.95542	0.25345	4.03667	2.53127
	Total		a.	24.6905	0.180725	20.6466	3.75043
			b.	62.4897	0.46805	25.2683	8.08243
			c.	191.047	1.12258	31.2716	13.8042

## Sheet: Table_S8
			InSAR-derived							IPCC-derived
	S/N	Cities	Current (2020) Exposed Area (km2)		2050 Additional Exposed Area (km2)	Current Exposed Population	2050 Additional Exposed Population	Current Exposed Properties	2050 Additional Exposed Properties	Current Exposed Area (km2)	2050 Additional Exposed Area (km2)	Current Exposed Population	2050 Additional Exposed Population	Current Exposed Properties	2050 Additional Exposed Properties
	1	Boston, MA	a.	4	1.1	495	656	222	309	4.027	1.1864	623	1035	273	501
			b.	5.5	1.8	1151	1611	531	1023	5.4773	1.9472	1658	1955	774	1180
			c.	7.2	5.4	2762	23965	1554	11468	7.185	5.6033	3613	24334	1954	11331
	2	New York City, NY	a.	14.3	7.9	1427	3214	605	1293	14.056	7.8271	1241	2955	528	1207
			b.	14.7	9.6	1478	4078	627	1658	14.411	9.3715	1478	3644	627	1453
			c.	15.1	10.9	1478	5580	627	2298	14.771	10.634	1478	4448	627	1806
	3	Jersey City, NJ	a.	1.8	0.4	4192	129	1997	48	1.7464	0.34032	4192	0	1997	0
			b.	1.9	0.6	4192	226	1997	96	1.8448	0.49031	4192	226	1997	96
			c.	1.9	0.8	4192	226	1997	96	1.9898	0.86278	4192	752	1997	420
	4	Atlantic City, NJ	a.	34.0505	29.8641	660	2721	852	3803	34.0378	25.8965	660	2703	852	3782
			b.	69.4426	63.7	1317	9760	1505	10169	69.3921	62.5253	1317	7048	1505	8528
			c.	117.849	90.0143	2640	37053	3733	33303	117.839	90.8615	2640	26361	3733	28248
	5	Virginia Beach, VA	a.	20.7551	70.5258	1425	7630	793	3438	20.7515	73.0625	1425	8306	793	3712
			b.	75.6752	106.852	3751	16706	1857	6727	75.6277	108.614	3751	17139	1857	6924
			c.	151.081	123.301	10169	31566	4711	13220	151.067	126.202	10169	33542	4711	14133
	6	Wilmington, NC	a.	23.6325	8.47094	1284	2010	821	862	23.6301	8.1	1284	2010	821	876
			b.	25.5961	9.07465	1850	2249	1223	876	25.5937	8.2	1850	2124	1223	792
			c.	27.7414	9.28387	1989	3175	1275	1523	27.7396	8.3	1989	2970	1275	1376
	7	Myrtle, SC	a.	31.8459	9.7	944	112	1120	98	31.8377	8.5	944	118	1120	103
			b.	37.3094	11.9	988	577	1170	452	37.3017	11.583	988	417	1170	368
			c.	41.4726	15.1	988	744	1170	885	41.4671	15.9	988	624	1170	621
	8	Charleston, SC	a.	170.019	76.5821	8780	8396	3372	4193	169.978	69.3881	8780	7446	3372	3823
			b.	182.776	87.7499	10172	11283	4112	5884	182.737	75.68	10172	8308	4112	4189
			c.	196.051	97.9641	11196	15944	4541	8453	196.009	81.2352	11196	11489	4541	6200
	9	Savannah, GA	a.	319.814	124.217	8871	3816	4055	1860	319.727	111.9	8871	3244	4055	1642
			b.	347.658	127.95	9874	3963	4487	1902	347.599	117.42	9874	3836	4487	1803
			c.	372.827	129.498	10084	5693	4575	2681	372.779	120.8	10084	4837	4575	2315
	10	Jacksonville, FL	a.	123.398	104.086	17077	7832	6650	3523	123.4	106.4	17077	10205	6650	4937
			b.	156.002	108.789	20992	9057	8410	4443	156.004	115.896	20992	9947	8410	5051
			c.	187.267	109.099	23035	16723	9323	8292	187.268	120.7	23035	16604	9323	8272
	11	Miami, FL	a.	141.978	339.609	26131	22760	16105	13559	141.977	351.324	26131	23693	16105	14220
			b.	203.602	343.529	34997	40766	21194	27350	203.601	359.528	34997	42222	21194	28274
			c.	263	359.721	39367	122257	23664	81314	263	371.512	39367	116178	23664	76875
	Total		a.	885.593	772.456	71286	59276	36592	32986	885.169	763.924	71228	61715	36566	34803
			b.	1120.16	871.544	90762	100276	47113	60580	1119.59	871.255	91269	96866	47356	58658
			c.	1381.49	951.081	107900	262926	57170	163533	1381.12	952.61	108751	242139	57570	151597

## Sheet: Table_S9
			InSAR-derived							IPCC-derived
	S/N	Cities	Current (2020) Exposed Area (km2)		2050 Additional Exposed Area (km2)	Current Exposed Population	2050 Additional Exposed Population	Current Exposed Properties	2050 Additional Exposed Properties	Current Exposed Area (km2)	2050 Additional Exposed Area (km2)	Current Exposed Population	2050 Additional Exposed Population	Current Exposed Properties	2050 Additional Exposed Properties
	1	Naples, FL	a.	2.4	3	0	545	0	415	2.3159	2.8	0	507	0	395
			b.	3	4.4	6	900	2	682	2.8299	4.2	0	746	0	574
			c.	6.3	4.8	486	1812	383	1456	5.9875	4.6	486	1050	383	938
	2	Mobile, AL	a.	5.43811	41.6732	0	1179	0	554	5.43757	31.791	0	858	0	394
			b.	6.42092	51.1527	0	1616	0	774	6.41951	45.6849	0	1381	0	662
			c.	8.17719	55.6293	180	2174	84	1023	8.17075	52.1324	180	1697	84	813
	3	Biloxi, MS	a.	3.4	18.2	0	1878	0	912	2.7692	8.0925	0	43	0	14
			b.	3.7	20.5	0	2327	0	1114	3.2821	14.019	0	1440	0	700
			c.	4.2	22	0	2737	0	1327	3.5821	17.162	0	1825	0	893
	4	New Orleans, LA	a.	317.927	307.165	386201	97585	176633	50701	317.912	431.179	386201	193763	176633	93362
			b.	407.609	320.415	440492	123741	205354	60041	407.585	443.182	440492	213835	205354	102510
			c.	426.324	394.863	448792	169219	209788	80829	426.289	485.196	448792	225794	209788	111335
	5	Slidell, LA	a.	5.9	2.8	1493	170	823	74	5.7481	4.2562	1493	236	823	102
			b.	6.3	3.5	1507	187	830	80	6.0585	4.7604	1493	898	823	403
			c.	6.8	3.7	1507	359	830	174	6.4053	7.2336	1507	1757	830	870
	6	Lake Charles, LA	a.	6.1	12.2	3	581	1	242	5.8468	22.261	3	651	1	292
			b.	6.8	22.8	3	651	1	292	6.402	29.116	3	818	1	378
			c.	8	33.6	3	818	1	378	7.2402	36.115	3	1103	1	511
	7	Port Arthur, TX	a.	27.2013	74.7186	271	5097	117	2751	27.1947	76.4199	271	3180	117	1752
			b.	34.2475	134.583	291	23520	127	11302	34.1303	139.102	291	25930	127	11719
			c.	46.0264	168.565	685	38375	468	16932	45.9985	180.649	685	42790	468	18823
	8	Galveston, TX	a.	6.50326	17.6857	71	1499	35	1245	6.50198	18.3567	71	1659	35	1481
			b.	6.85462	23.1178	71	2653	35	2443	6.85274	25.2907	71	3065	35	2800
			c.	7.39876	30.364	71	4040	35	3791	7.39589	34.5927	71	5030	35	4608
	9	Texas City, TX	a.	3.8	5.2	5	47	6	21	3.5169	5.0021	5	47	6	21
			b.	4	8	5	591	6	214	3.6077	8.4602	5	591	6	214
			c.	4.2	12	5	1139	6	466	3.7201	14.6242	5	1139	6	466
	10	Freeport, TX	a.	8.10015	19.4188	91	201	131	238	8.09881	24.6265	91	467	131	338
			b.	8.73498	29.0737	92	509	134	380	8.59685	30.2214	92	509	134	380
			c.	9.48606	41.809	92	990	134	747	9.48071	38.5164	92	814	134	605
	11	Corpus Christi, TX	a.	19.7047	34.6386	129	1865	77	1270	19.7008	38.5427	129	2485	77	1270
			b.	23.19	52.1594	1412	3081	102	1287	23.1838	53.5367	1412	3107	102	1699
			c.	31.7882	60.2404	1414	3504	103	2382	31.7754	53.7928	1414	3081	103	2227
	Total		a.	406.475	536.7	388264	110647	177823	58423	405.043	663.328	388264	203896	177823	99421
			b.	510.857	669.702	443879	159776	206591	78609	508.948	797.573	443859	252320	206582	122039
			c.	558.701	827.57	453235	225167	211832	109505	556.046	924.614	453235	286080	211832	142089

[truncated: 16 more sheets: Table_S10, Table_S11, TableS12, Table_S13, Table_S14, Table_S15, Table_S16, Table_S17, Table_S18, Table_S19, Table_S20, Table_S21, Table_S22, Table_S23, Table_S24, Table_S25]
